# Supplementary material for: The First Virome of a Russian Vineyard
Source: Plants (Basel). 2023 Sep 18;12(18):3292. doi: 10.3390/plants12183292 (PMC10534617; doi:10.3390/plants12183292)
Supplement: Supplementary file 1 [file plants-12-03292-s001.zip]

Archive with 4 entries (4 files):
- Supplementary Analysis of mycoviruses contigs by NCBI Blastn tool.pdf
- Supplementary Figures Vinogradova et al.pdf
- Supplementary Tables Vinogradova et al.xlsx
- Supplementary Validation of additional mycoviruses Vinogradova et al.pdf
