# Supplementary material for: The First Virome of a Russian Vineyard
Source: Plants (Basel). 2023 Sep 18;12(18):3292. doi: 10.3390/plants12183292 (PMC10534617; doi:10.3390/plants12183292)
Supplement: Supplementary file 1 [file plants-12-03292-s001.zip › Supplementary Tables Vinogradova et al.xlsx]

## Sheet: Title
The first virome of Russian vineyard
Svetlana Vinogradova1*, Elena Porotikova1, Emiliya Navrotskaya1, Zsuzsanna Nagyne Galbacs2, Sébastien Massart3 and Eva Varallyay2
1 Institute of Bioengineering, Research Center of Biotechnology of the Russian Academy of Sciences, Leninsky prospect 33, Moscow, 119071 Russia; plantvirus@mail.ru (E.P.); emiliya.navrotskaya@mail.ru (E.N.) 2 Genomics Research Group, Department of Plant Pathology, Institute of Plant Protection, Hungarian University of Agriculture and Life Sciences, H-2100, Godollo, Szent-Gyorgyi Albert Street 4; …
Supplementary materials (ST1-ST10)

## Sheet: ST1.Samples and symptoms
	Supplementary materials, Vinogradova et al., 2022 The first virome of Russian vineyard
	Supplementary Table 1
	Grapevine samples and symptoms description (Rkatsiteli variety, Vitis vinifera Linne subsp. vinifera)
	№	Sample number	Symptoms description	Viruses and viroids detected	Photo
	1	593	Decline, zigzag growth, uneven size of berries	GPGV, GVT, GFkV, GRSPaV, HSVd
	2	594	Leafroll, short internodes	GLRaV-3, GPGV, GRVFV, GRSPaV, GYSVd-1, HSVd
	3	596	Half of the vine was died, decline, small leaves, yellow dots on leaves	GLRaV-3, GPGV, GRVFV, GRSPaV, GYSVd-1, HSVd
	4	598	Yellow circles and dots on leaves, decline, zigzag growth	GPGV, GFkV, GRVFV, HSVd
	5	599	Short internodes, small leaves, decline, uneven berries size	GPGV, GFkV, GRSPaV, HSVd
	6	601	Short internodes, decline, leaves deformation	GPGV, GFkV, GRSPaV, HSVd
	7	603	Yellow circles and dots on leaves dominantly along veins, decline	GPGV, GFkV, GRSPaV, HSVd
	8	605	Uneven size of berries, zigzag growth, small leaves, leaves deformation, yellow circles and dots on leaves	GPGV, GRSPaV, HSVd

## Sheet: ST2. Statistics and assembly
	Supplementary materials, Vinogradova et al., 2022 The first virome of Russian vineyard
	Supplementary Table 2
	Initial statistics of rRNA-depleted RNAseq and sRNAseq and de novo assembly
			rRNA depleted RNAseq		sRNAseq
			with grapevine reads	without grapevine reads	with grapevine reads	without grapevine reads med low
	Total reads number		10634342		15 841 811
	Reads after preprocessing		3046260	978490	2192360	1038810
	SPAdes	Contig number	20884	9243	-	-
		N50 (bp)	1526	950	-	-
	Geneious	Contig number	144378	77427	170431	96586
		N50 (bp)	540	420	57	55
	Velvet	Contig number	-	-	3825	989
		N50 (bp)	-	-	45	49
	"-" Velvet or SPAdes assembler were not used for this data

## Sheet: ST3.BLAST
	Supplementary materials, Vinogradova et al., 2022 The first virome of Russian vineyard
	Supplementary Table 3
	Bioinformatics analysis of HTS results
	Type of analysis				Viruses						Viroids
					Closteroviridae	Betaflexiviridae			Tymovidae
					Ampelovirus	Trichovirus	Foveavirus		Maculavirus	Marafivirus
					GLRaV-3	GPGV	GVT	GRSPaV	GFkV	GRVFV	GYSVd-1	HSVd
			Reference genome		NC_004667	NC_015782	NC_035203**	NC_001948	NC_003347	NC_034205	NC_001920	NC_001351
			Reference genome length, bp		18519	7284	8704	8744	7564	6730	366	303
	With grapevine reads	rRNA depleted RNAseq	SPAdes	Contigs blastn	1	13	5	57	4	10	1	0
				Contigs tblastx	1	10	5	58	3	9	0	0
			Geneious	Contigs blastn	49	37	2	109	42	50	3	2
				Contigs tblastx	9	19	2	87	20	37	1	0
			Reads mapped to reference genome		3202	2046	166	7222	313	517	109	47
			Coverage of reference genome, %		100	99.7	79.9	99.7	78.2	96.2	98.1	100
			Pairwise identity to reference genome, %		98.1	96.5	93.2	86.7	90.5	87.3	96.8	96.5
			Closest genome		MH814489.1	MK514528.1	MZ440736.1	KX274276.1	AJ309022.1	MZ451096.1	MW357719.1	MW357720.1
			Pairwise identity to closest genome, %		99.73	99.16	96.69	91.94	90.48	82.69	99.45	100
		sRNAseq	Geneious	Contigs blastn	64	53	0	6	2	1	13	16
				Contigs tblastx	0	0	0	0	0	0	0	0
			Velvet	Contigs blastn*	21	12	0	4	2	0	0	0
				Contigs tblastx	0	0	0	0	0	0	0	0
			Reads mapped to reference genome		103	89	0	20	2	8	38	68
			Coverage of reference genome, %		12	21.5	0	4.8	0.6	2.1	49.5	95
			Pairwise identity to reference genome, %		89.6	90.6	0	91.7	97.6	90.7	92.3	93.5
	Without grapevine reads	rRNA depleted RNAseq	SPAdes	Contigs blastn	1	6	3	57	2	14	1	0
				Contigs tblastx	1	6	3	57	2	14	0	0
			Geneious	Contigs blastn	50	42	2	98	39	52	2	2
				Contigs tblastx	11	23	2	86	19	40	1	0
			Reads mapped to reference genome		3202	2046	166	7222	313	526	109	47
			Coverage of reference genome, %		100	99.7	79.9	99.7	78.2	96.2	98.1	100
			Pairwise identity to reference genome, %		98.1	96.5	93.2	86.7	90.5	87.2	96.8	96.5
		sRNAseq	Geneious	Contigs blastn	32	20	0	3	0	0	12	11
				Contigs tblastx	0	0	0	0	0	0	0	0
			Velvet	Contigs blastn*	2	7	0	0	1	0	0	0
				Contigs tblastx	0	0	0	0	0	0	0	0
			Reads mapped to reference genome		87	90	0	19	2	8	38	79
			Coverage of reference genome, %		10.5	22.2	0	4.6	0.6	2.1	53.3	95
			Pairwise identity to reference genome, %		91.1	89.1	0	91.4	97.6	90.7	92.8	89.6
			* e-value below -4
			**NC_035203 is reference sequence for reads mapping. Contigs in this column matched Panax ginseng flexivirus 1 (NC_040643.1) due to absense of GVT reference sequense in ref seq data base of the GenBank.

## Sheet: ST4.Genomes analysis
	Supplementary materials, Vinogradova et al., 2022 The first virome of Russian vineyard
	Supplementary Table 4
	Analysis of complete genomes of viruses and viroids
		Map of trimmed reads to reference genome with
		medium-low sensitivity (20 % mismatches per read)	custom sensitivity (5 % mismatches per read)
		GLRaV-3
	Reference sequence length, bp	17919	17919
	Approximate consensus length, bp	18488	18488
	% of ref seq	100	100
	Number of mapped reads	3202	3048
	Ambiguities (% of consensus length)	3 (0.016)	3 (0.016)
	Pairwise identity upon mapping, %	98.1	98.8
	% of identical sites	77.6	85.9
		GPGV
	Reference sequence length, bp	7259	7259
	Approximate consensus length, bp	7248	7226
	% of ref seq	99.7	99.5
	Number of mapped reads	2046	1943
	Ambiguities (% of consensus length)	14 (0.193)	11 (0.152)
	Pairwise identity upon mapping, %	96.5	97.1
	% of identical sites	65.6	75.7
		GFkV
	Reference sequence length, bp	7564	7564
	Approximate consensus length, bp	5932	2686
	% of ref seq	78.2	35.5
	Number of mapped reads	313	65
	Ambiguities (% of consensus length)	250 (4.214)	28 (2.420)
	Pairwise identity upon mapping, %	90.5	95.7
	% of identical sites	77.9	92.5
		GRSPaV
	Reference sequence length, bp	8744	8744
	Approximate consensus length, bp	8715	8632
	% of ref seq	99.7	98.7
	Number of mapped reads	7222	292
	Ambiguities (% of consensus length)	653 (7.493)	18 (0.209)
	Pairwise identity upon mapping, %	86.7	98.1
	% of identical sites	33.8	95.5
		GRVFV
	Reference sequence length, bp	6730
	Approximate consensus length, bp	6513	102
	% of ref seq	96.2	1.5
	Number of mapped reads	515	1
	Ambiguities (% of consensus length)	416 (6.387)	0
	Pairwise identity upon mapping, %	87.4	96.1
	% of identical sites	64.4	96.1
		GYSVd-1
	Reference sequence length, bp	366	366
	Approximate consensus length, bp	366	366
	% of ref seq	100	100
	Number of mapped reads	109	104
	Ambiguities (% of consensus length)	2 (0.546)	2 (0.546)
	Pairwise identity upon mapping, %	97.1	97.7
	% of identical sites	63.1	76.3
		HSVd
	Reference sequence length, bp	302	302
	Approximate consensus length, bp	297	297
	% of ref seq	100	100
	Number of mapped reads	47	43
	Ambiguities (% of consensus length)	0	0
	Pairwise identity upon mapping, %	96.5	97.8
	% of identical sites	63.4	81.4

## Sheet: ST5.Primers
	Supplementary materials, Vinogradova et al., 2022 The first virome of Russian vineyard
	Supplementary Table 5
	Primers used for the validation of HTS results
		Virus / viroid / Gene name	Primer name	Primer sequences 5′-3′	Product size (bp)	Funcion of the amplified region	Reference
	Internal control	18S rRNA	18S-H325	AAACGGCTACCACATCCAAG	673	grapevine 18S rRNA gene	[37]
			18S-C997	GCGGAGTCCTAAAAGCAACA
	Grapevine viruses and viroids	GLRaV-3	GLRaV-3_F	TACGTTAAGGACGGGACACAGG	336	coat protein	[38]
			GLRaV-3_R	TGCGGCATTAATCTTCATTG
		GVT	GVT_F1	CGCAGRTTYTGCATGTAYTACTC	300	coat protein	This paper
			GVT_R	ATTGTARGCTGGRGCACCCAT
		GFkV	GFkcp_F	CCCTCGTGTAAGCATCCAYCT	257	coat protein	[16]
			GFkcp_R	AAGACGGAGAGGATYTCRGA
		GPGV	GPG-6609F	GAGATCAACAGTCAGGAGAG	392	movement protein and coat protein	[39]
			GPG-7020R	GACTTCTGGTGCCTTATCAC
		GRVFV	GRVFV_6156F	ACTCWCYATCCCCTTCCAGT	443	polyprotein gene	[40], (modified)
			GRVFV_6599R	CTGACCATGCCACGAATCA
		GRSPaV	RScp_F	TGGGCCAAGAAAGGRTTTAATGA	208	coat protein	[16]
			RScp_R	CCGCTTKCCTTCAGCCATAG
		HSVd	HSVd-78P	AACCCGGGGCAACTCTTCTC	298–307	complete genome	[41]
			HSV-83M	AACCCGGGGCTCCTTTCTCA
		GYSVd-1	GYSVd-1-mF	CAAAGCCCTTTTTCTTTCAACTGAG	249	partial genome	[42]
			GYSVd-1-mR2	CCCAGAGCAGCGTGGYYY
	Mycoviruses	AaMV1	AaMV1_1859F	GAATGGGAGGTTCCGTCAAA	488	RdRp	This paper
			AaMV1_2346R	ATATGCAGAAGCCGGTGTTT
		BcMV1	BcMV1_594F	AGCGCACATCGAACCTATTT	487	RdRp
			BcMV1_1086R	TCCGAAGTGATACACCACCA
		BcMV2	BcMV2_857F	AGGCCCATTTGCTCTATTCC	492	RdRp
			BcMV2_1349R	TGGAAGTTTGTAGTCCCTTTCA
		BcMV3	BcMV3_1009F	GGCTCCTACAAAAGTTCGTCT	497	RdRp
			BcMV3_1504R	TGGTAATCTATCTGTCGCTGC
		BcMV4	BcMV4_F1	ACCATGCTATGCGATACTCC	541	1992-2532
			BcMV4_R1	ACCGGAAGCATAGAATCGTG
			BcMV4_F2	CGCACATTTGTGTGGTGAATA	550	1594-2143
			BcMV4_R2	AGACACCATCCCACCAGATA
		SsMV3	SsMV3_585F	GGTTACGACTGAAATGCCGA	507	RdRp
			SsMV3_1091R	GCAGCTTCTTCTTTGATCGC
		BcHV1	BcHV1_F	GGTCAGCTTATACCCGAAGC	502	5859-6360
			BcHV1_R	CCATAGCGGTGTGATGTTCA
		GaNV-1	Narna_1617_F	CAAGTAGGTATAAGTGACTTTAGAG	229	RdRp
			Narna_1846_R	CGTATAGATTGCAGGATTAGACC
		BVF	BVF_3360F	CGTGGCCAGACAATTGAAAC	485	replicase
			BVF_3844R	AAGTTTCGCCTTGACAGGTT
		Botrytis cinerea negative-stranded RNA virus 3 and Sclerotinia sclerotiorum negative-stranded RNA virus 9	S_F1	CATCGAATATGCGAACCTTGG	566	na
			S_R1	CGCTTGGTTCCATTATGCATTT
			S_F2	TGCGAAGACGATCCAGAATG	459	na
			S_R2	TGTCATCTGGGTCAGTAGCA
			S_F3	CTCCGTGCTAGTTGCTTGAT	466	na
			S_R3	TCGGGAAGACTGGAATGAGT
			S_F4	CACCACCCTACGAAAACGAT	542	na
			S_R4	AGTCGACACACTCTTCTGGT
		BcHV1sat	BcHV1sat_883	TTGAACAAGGTTCGTCGGTT	494	hypothetical protein
			BcHV1sat_1376	GGGTTGATGATAGGCCTTGG
		Plasmopara viticola associated ourmia-like virus 82	Pv8_F	TTGCCAGATGACCAAACCAA	495	1247-1741
			Pv8_R	TGCGGTGTTATCTGACGATG
		Plasmopara viticola lesion associated mitovirus 39	Pv39_F	GCTACTCCCAACATCGACAA	459	1764-2222
			Pv39_R	AACGGTTTTAGAAGGGCAGA
		Plasmopara viticola lesion associated ourmia-like virus 52	Pv52_F	CGTTCGTGGTTCTTTGCATC	506	1064-1569
			Pv52_R	CTCGGTCGGTTTTACACGAT
		EnMV1	EnMV1_F1	CGAATTCTCGTACTGACCGT	171	30-200
			EnMV1_R1	ATCAGGGTGTTCCGGGTAA
			EnMV1_F2	CCTAAATGCCCGGTTTGAGA	450	128-577
			EnMV1_R2	GGCTTTTGGTATCCCGTCTT
			EnMV1_F3	CGAATACGCATTGAGAGGGT	517	733-1249
			EnMV1_R3	TGCGGATGAAAGATCAAGGG
		SsMV4	SsMV4_F	GAAGTATCGGACTTGGACGG	533	RdRp
			SsMV4_R	GTTGGTAAATCTGCTTTCAGGT
		SsHV1	SsHV1_3696F	TGACGCAAACTTACCCACAA	460	polyprotein gene
			SsHV1_4155R	ACTTGCCGATATGCACCATT

## Sheet: ST6. Mycoviruses
	Supplementary materials, Vinogradova et al., 2022 The first virome of Russian vineyard
	Supplementary Table 6
	Bioinformatics analysis of mycoviruses
	Type of analysis	ss(+) RNA															(-)ssRNA			ssRNA reverse-transcribing viruses	dsRNA		RNA satellites
		Mitoviridae									Hypoviridae	Narnaviridae		Gammaflexiviridae	Botourmiaviridae		Mymonaviridae	unclassified ssRNA negative-strand viruses		Metaviridae	Polymycoviridae	Partitiviridae
		Mitovirus									unclassified Hypoviridae	Narnavirus	unclassified Narnavirus	Mycoflexivirus	Magoulivirus	Penoulivirus	Sclerotimonavirus			Metavirus	Polymycovirus	Gammapartitivirus
		Alternaria arborescens mitovirus 1	Botrytis cinerea mitovirus 1	Botrytis cinerea mitovirus 2	Botrytis cinerea mitovirus 3	Botrytis cinerea mitovirus 4	Fusarium poae mitovirus 3	Fusarium poae mitovirus 4	Sclerotinia sclerotiorum mitovirus 2	Sclerotinia sclerotiorum mitovirus 3	Botrytis cinerea hypovirus 1	Grapevine associated narnavirus-1	Fusarium poae narnavirus 2	Botrytis virus F	Magnaporthe oryzae ourmia-like virus	Phomopsis longicolla RNA virus 1	Sclerotinia sclerotiorum negative-stranded RNA virus 1	Sclerotinia sclerotiorum negative-stranded RNA virus 3	Fusarium poae negative-stranded virus 2	Cladosporium fulvum T-1 virus	Fusarium redolens polymycovirus 1 RNA 6	Gremmeniella abietina RNA virus MS1	Botrytis cinerea hypovirus 1 satellite-like RNA
		AaMV-1	BcMV-1	BcMV-2	BcMV-3	BcMV-4	FpMV-3	FpMV-4	SsMV2	SsMV-3	BcHV-1	GaNV-1	FpNV2	BVF	MOLV	PlRV-1	SsNSRV-1	SsNSRV-3	FpNSV2	CfuT1V	FrPmV-1	GaRV-MS1	BcHV1 sat
		NC_030747.1	NC_011372.2	NC_028471.1	NC_028472.1	NC_028474.1	NC_030863.1	NC_030864.1	NC_040434.1	NC_028475.1	NC_037659.1	NC_028473.1	NC_030866.1	NC_002604.1	NC_043683.1	NC_033729.1	NC_025383.1	NC_026732.1	NC_030872.1	NC_043491.1	NC_055276.1	NC_004018.1	NC_037663.1
	SPAdes+Contigs blastn	11	2	2	5	3	3	0	0	2	1	7	1	3	0	0	2	0	0	0	0	0	2
	SPAdes+Contigs tblastx	11	2	2	5	3	4	1	1	2	1	7	1	3	1	2	1	6	1	4	1	1	2
	Reads mapped to ref seq	1120	345	167	126	321	4	0	0	231	57	593	6	64	0	0	0	0	0	0	0	0	38
	Coverage of ref seq, %	99.1	98.7	97.3	98.2	96.5	11.3	0	0	96.6	52.3	99.3	22.8	75.8	0	0	0	0	0	0	0	0	84.2
	Pairwise identity to ref seq, %	93.1	96.3	95.5	95.6	91.4	87.6	0	0	95.3	95.3	95.3	80.7	91.3	0	0	0	0	0	0	0	0	97.9
	Sanger sequencing	+	+	+	+	+	nd	nd	nd	+	+	+	nd	+	nd	nd	nd	+	nd	nd	nd	nd	+
	Assembled from HTS to ref seq	+	+	+	+	+	-	-	-	+	-	+	-	-	-	-	-	*	-	-	-	-	+
	Best match of contigs cheked by BLASTnNCBI tool	Alternaria arborescens mitovirus 1 Soybean leaf-associated mitovirus 2	Botrytis cinerea mitovirus 1	Botrytis cinerea mitovirus 2	Botrytis cinerea mitovirus 3 Sclerotinia sclerotiorum mitovirus 35	Botrytis cinerea mitovirus 5 Botrytis cinerea mitovirus 4 Sclerotinia sclerotiorum mitovirus 36 Sclerotinia nivalis mitovirus 1 Sclerotinia sclerotiorum mitovirus 4 Grapevine associated narnavirus-1	Fusarium asiaticum mitovirus 2 Soybean leaf-associated mitovirus 5 Fusarium sambucinum mitovirus 1 Plasmopara viticola lesion associated mitovirus 24 Fusarium mangiferae mitovirus 3	Botrytis cinerea mitovirus 6	Plasmopara viticola lesion associated mitovirus 39 Erysiphe necator associated mitovirus 25 Erysiphe necator associated mitovirus 14 Plasmopara viticola lesion associated mitovirus 38	Sclerotinia sclerotiorum mitovirus 3 Erysiphe necator associated mitovirus 27 Sclerotinia nivalis mitovirus 2	Sclerotinia sclerotiorum hypovirus 7 Botrytis cinerea hypovirus 1 Sclerotinia sclerotiorum hypovirus 3	Botrytis cinerea mitovirus 9 Grapevine associated narnavirus-1 Erysiphe necator associated mitovirus 31	Neofusicoccum parvum narnavirus 2 Erysiphe necator associated narnavirus 30 Erysiphe necator associated narnavirus 5 Cryphonectria naterciae splipalmivirus 1 Aspergillus fumigatus narnavirus 2	Botrytis virus F	Plasmopara viticola lesion associated ourmia-like virus 6	Sclerotinia sclerotiorum hypovirus 7 satellite-like RNA Botrytis cinerea hypovirus 1 satellite-like RNA Erysiphe necator associated ourmia-like virus 121 Plasmopara viticola lesion associated ourmia-like virus 85	Botrytis cinerea negative-stranded RNA virus 3 Sclerotinia sclerotiorum negative-stranded RNA virus 9	Botrytis cinerea negative-stranded RNA virus 3 Sclerotinia sclerotiorum negative-stranded RNA virus 9	Coniothyrium diplodiella negative-stranded RNA virus 1 Plasmopara viticola lesion associated mycobunyavirales-like virus 9	Cladosporium fulvum T-1 virus	Fusarium redolens polymycovirus 1	Botrytis cinerea partitivirus 3 RNA1 Sclerotinia sclerotiorum partitivirus 3	Botrytis cinerea hypovirus 1 satellite-like RNA, complete genome Sclerotinia sclerotiorum hypovirus 7 satellite-like RNA, partial genome
	Vslidated viruses are highlighted with blue color.
	"nd" - validation of these viruses was not performed.
	* - Botrytis cinerea negative-stranded RNA virus 3 and Sclerotinia sclerotiorum negative-stranded RNA virus 9 were validated

## Sheet: ST7. Mycovir validation
	Supplementary materials, Vinogradova et al., 2022 The first virome of Russian vineyard
	Supplementary Table 7
	Validation of mycoviruses by RT-PCR
	Sample number	Alternaria arborescens mitovirus 1	Botrytis cinerea mitovirus 1	Botrytis cinerea mitovirus 2	Botrytis cinerea mitovirus 3	Botrytis cinerea mitovirus 4		Sclerotinia sclerotiorum mitovirus 3	Botrytis cinerea hypovirus 1	Grapevine associated narnavirus-1	Botrytis virus F	Botrytis cinerea negative-stranded RNA virus 3 and Sclerotinia sclerotiorum negative-stranded RNA virus 9				Botrytis cinerea hypovirus 1 satellite-like RNA	Plasmopara viticola associated ourmia-like virus 82	Plasmopara viticola lesion associated mitovirus 39	Plasmopara viticola lesion associated ourmia-like virus 52	Erysiphe necator mitovirus 1			Sclerotinia sclerotiorum mitovirus 4	Sclerotinia sclerotiorum hypovirus 1
	Primer name	AaMV1_1859F, AaMV1_2346R	BcMV1_594F, BcMV1_1086R	BcMV2_857F, BcMV2_1349R	BcMV3_1009F, BcMV3_1504R	BcMV4_F1, BcMV4_R1	BcMV4_F2,BcMV4_R2	SsMV3_585F, SsMV3_1091R	BcHV1_F, BcHV1_R	Narna_1617_F, Narna_1846_R	BVF_3360F, BVF_3844R	S_F1, S_R1	S_F2, S_R2	S_F3, S_R3	S_F4, S_R4	BcHV1sat_883, BcHV1sat_1376	Pv8_F, Pv8_R	Pv39_F, Pv39_R	Pv52_F, Pv52_R	EnMV1_F1, EnMV1_R1	EnMV1_F2, EnMV1_R2	EnMV1_F3, EnMV1_R3	SsMV4_F, SsMV4_R	SsHV1_3696F, SsHV1_4155R
	593	+						+	+	+	+						+		+				+
	594	+																+	+					+
	596	+	+	+	+	+	+		+	+	+	+	+			+			+					+
	598				+														+
	599	+	+	+					+	+		+	+	+	+	+		+	+
	601			+					+									+	+
	603		+			+													+	+	+	+
	605	+	+		+												+		+
		"+"	virus was detected in the sample
		"-"	virus was not detected in the sample
		"+"	amplicon was sequenced

## Sheet: ST8. List of seq
	Supplementary materials, Vinogradova et al., 2022 The first virome of Russian vineyard
	Supplementary Table 8
	List of sequences submitted to GenBank
		Genbank Acc. №	Virus/ Viroid	Sample number	Part of virus / complete virus genome	Sourse of data
	Grapevine viruses	OL589427	GLRaV-3	594	cp	Sanger sequencing
		OL614977	GPGV	601	mp+cp
		OL589430	GVT	593	cp
		OL589428	GRSPaV	599	cp
		OL589429	GRVFV	594	polyprotein
		OL589426	GFkV	593	cp
		OL589431	GYSVd-1	594	partial genome
		OL589432	HSVd	603	complete genome
		OL961513	GLRaV-3	-	complete genome	High-throughput sequencing
		OL961512	GPGV	-	complete genome
		OL961510	GVT	-	complete genome
		OL799309	GYSVd-1	-	complete genome
		OL799308	HSVd	-	complete genome
	Mycoviruses	ON669263	BcHV-1	596	partial genome	Sanger sequencing
		ON669264	BcHV-1	599	partial genome
		ON669265	BVF	596	partial genome
		ON669266	BVF	593	partial genome
		ON669267	BcHV1 sat	599	partial genome
		ON669268	BcHV1 sat	596	partial genome
		ON669269	GaNV-1	593	partial genome
		ON872514	BcMV-4	596	partial genome
		ON872515	AaMV-1	596	partial genome
		ON872516	AaMV-1	605	partial genome
		ON872517	BcMV-1	599	partial genome
		ON872518	BcMV-2	599	partial genome
		ON872519	BcMV-3	596	partial genome
		ON714133	BcHV1 sat	-	complete genome	High-throughput sequencing
		ON714134	AaMV-1	-	complete genome
		ON714135	BcHV1 sat	-	complete genome
		ON738336	BcMV-3	-	complete genome
		ON738337	BcMV-4	-	complete genome
		ON738338	BcMV-2	-	complete genome
		ON738339	GaNV-1	-	complete genome
		ON738340	SsMV-3	-	complete genome

## Sheet: ST9. Phylogeny
	Supplementary materials, Vinogradova et al., 2022 The first virome of Russian vineyard
	Supplementary Table 9
	Initial data for phylogenetic and recombination analysis
	Virus / Viroid	Type of data	Number of sequences	Date of download from the Genebank
	GLRaV-3	complete genome	41	2021-02-16
	GPGV	complete genome	63	2021-02-16
	GVT	complete genome	27	2021-02-16
	GRSPaV	complete genome	108	2021-02-16
	GRVFV	complete genome	16	2021-02-16
	GYSVd-1	complete genome	223	2021-04-04
	HSVd	complete genome	855	2021-04-01

[truncated: 1 more sheets: ST10. Repres. isolates]
